# Supplementary material for: Dichloro(2,2′-bipyridine)copper/MAO: An Active and Stereospecific Catalyst for 1,3-Diene Polymerization
Source: Molecules. 2023 Jan 2;28(1):374. doi: 10.3390/molecules28010374 (PMC9822443; doi:10.3390/molecules28010374)
Supplement: Supplementary file 1 [file molecules-28-00374-s001.zip]

Archive with 1 entries (1 files):
- molecules-2106095-supplementary.pdf
